# Supplementary material for: Comparison of hematological parameters between type 2 diabetes mellitus patients and healthy controls at Dessie comprehensive specialized hospital, Northeast Ethiopia: Comparative cross-sectional study
Source: PLoS One. 2022 Jul 27;17(7):e0272145. doi: 10.1371/journal.pone.0272145 (PMC9328522; doi:10.1371/journal.pone.0272145)
Supplement: S1 Data — (XLSX) [file pone.0272145.s002.xlsx]

## Sheet: Raw Data  of T2DM  patient
Age	Sex	Residance	occupational status	Educational status	Duration of DM disease	Medcation rigmen	FBG level	DKA status	HHS status	Footulcer status	Visual disturbance	Neuropathy	Total WBC count	Neutrophil count	Lympocyte count	Monocyte count	Eosinophil count	Basophil count	Neut %	Lymph %	Mono %	Eos %	Bas %	RBC count	Hgb	Hct	MCV	MCH	MCHC	PLT count	RDW-SD	RDW-CV	PDW	MPV	PLCR	Plateletcrit	neut% cata	lymph% cata	Mono% cata	Eos% cata	Bas% cata	BMI	SBP	DBP	Hgb cata	Total wbc cata	Neut cata	Lymph cata	Mono cata
19	1	1	1	3	1	1	320	1	1	2	1	1	11.63	9.37	1.27	0.88	0.02	0.09	80.5	10.9	7.6	0.2	0.8	3.67	11	32.3	75.8	26.3	347	325	39.5	13.8	14.1	8.1	12.9	0.26	3	1	2	1	2	26.5	138	88	1	3	3	2	3
42	1	1	3	2	9	2	390	2	2	1	2	1	12	9.8	1.6	0.6	0.2	0.1	81.6	13.3	5	1.67	0.8	3.62	9	27.1	74.8	25.4	340	284	47.7	17.4	19.2	9.7	16.9	0.47	2	2	2	2	2	26.2	154	90	1	3	3	2	2
37	2	1	2	1	8	2	289	2	2	1	2	2	12.06	8.81	2.28	0.52	0.35	0.1	73.1	18.9	4.3	2.9	0.8	3.99	9.4	29.3	73.5	23.6	321	307	43.4	15.3	17.8	10.5	20.5	0.43	3	1	2	2	2	25.5	128	86	1	3	3	2	2
25	2	2	3	1	6	1	354	2	2	2	2	2	17.2	13.94	2.17	0.89	0.03	0.17	81	12.6	5.2	0.2	1	3.12	9.3	27.1	87	29.8	343	296	41	12.2	12.8	8.1	12.6	0.48	3	1	2	1	2	25.1	136	85	1	3	3	2	3
22	2	2	3	2	7	1	331	2	2	2	2	2	14.73	11.67	2.2	0.61	0.15	0.1	79.2	15	4.1	1	0.6	4.57	12.4	37.6	82.3	27.7	336	340	39.9	13	16.3	10.3	22.2	0.35	3	1	2	2	2	26.5	142	91	2	3	3	2	2
25	2	1	3	2	11	1	348	1	1	2	1	2	14.73	11.67	2.2	0.61	0.15	0.1	79.2	15	4.1	1	0.6	4.57	12.4	37.6	82.3	27.7	336	340	39.9	13	16.3	10.3	22.2	0.35	3	1	2	2	2	28	144	92	2	3	3	2	2
35	1	2	2	2	10	1	379	2	2	1	2	2	12.45	10.07	1.53	0.77	0.04	0.04	80.9	12.3	6.2	0.3	0.3	4.8	14.4	44.2	73.5	24.2	330	318	37.3	13.3	16.4	8.8	15.8	0.28	3	1	2	1	2	26.3	132	88	2	3	3	2	2
22	1	1	2	4	4	2	379	2	2	2	2	2	10.42	5.48	3.21	0.45	1.21	0.08	52.6	30.8	4.3	11.6	0.7	5.02	14.5	47.3	78.5	24.3	310	298	37.6	12.7	18.9	11.1	23.8	0.33	2	2	2	3	2	25.7	131	87	2	3	2	2	2
45	1	1	2	4	11	1	380	2	2	2	2	2	13.56	9.41	3	1.15	0.1	0.16	73.7	15.3	9.6	0.5	0.8	5.41	13.6	41.7	77.1	25.5	331	268	37.8	13	16.8	11.3	23.8	0.3	3	1	3	1	2	26	145	91	2	3	3	2	3
30	2	2	3	2	12	2	310	2	1	2	2	1	10.5	7.4	2.3	0.5	0.2	0.1	70.5	9.5	4.8	1.9	0.96	2.8	8.4	25.2	74	25	285	45	28.5	12.6	6.6	5.2	2.8	0.02	1	1	1	1	1	22.4	119	78	1	3	3	2	2
33	1	1	1	4	5	1	405	2	2	1	1	2	10.42	5.48	3.21	0.45	1.21	0.08	52.6	30.8	4.3	11.6	0.7	3.42	8.2	24.9	74.8	25.4	340	75	40	13	6.1	5.7	1.3	0.01	1	1	1	1	1	25.5	130	86	1	3	2	2	2
24	2	2	3	1	8	1	260	2	2	1	2	1	6.38	3.94	1.61	0.72	0.08	0.03	61.8	25.2	11.3	1.3	0.4	3.8	11.3	36.7	67.9	21.3	313	282	37.4	14.4	17.5	10	18.1	0.28	2	2	3	2	2	25.2	127	85	1	2	2	2	2
38	2	1	3	2	13	1	200	2	2	2	1	2	7.04	3.8	2.45	0.53	0.22	0.03	54	34.8	7.6	3.1	0.5	4.68	11.6	35.6	76	25.3	333	401	47.4	16.9	15.6	8.6	14.2	0.35	2	2	2	2	2	23.5	122	83	1	2	2	2	2
28	1	2	3	2	7	2	304	2	1	2	2	1	7.94	5.23	1.92	0.61	0.16	0.02	65.9	24.2	7.7	2	0.3	3.14	8.9	26.7	76	23.9	315	199	36.1	13.1	16.9	9.5	17.1	0.19	2	2	2	2	2	22.6	120	80	1	2	2	2	2
45	1	1	3	4	16	1	249	1	2	1	2	2	7.3	4.45	2.1	0.57	0.16	0.02	60.9	28.8	7.8	2.2	0.2	3.35	11.7	36.3	83.5	27.5	329	325	41.5	13.2	17.9	10.2	21.9	0.33	2	2	2	2	2	24.2	126	84	1	2	2	2	2
19	2	2	1	2	9	2	288	2	2	2	2	2	7.81	3.03	4.19	0.48	0.06	0.04	38.8	53.7	6.2	0.8	0.5	3.05	11.6	36.5	72.3	23.4	324	292	41.8	15.5	16.8	9.7	18.8	0.57	1	3	2	2	2	21.1	122	82	1	2	2	3	2
40	1	1	2	4	3	1	370	2	2	2	2	2	5.28	3.67	1.14	0.37	0.04	0.06	69.5	21.5	7	0.8	1.2	3.62	9	27.1	74.8	25.4	340	484	47.7	17.4	19.2	9.7	16.9	0.47	2	2	2	2	2	22.8	124	81	1	2	2	2	2
55	1	1	3	4	10	2	295	1	2	2	1	2	8.17	3.61	3.35	0.57	0.56	0.08	44.2	41	7	6.8	1	4.89	12.9	39.7	81.2	26.8	330	334	42.2	14.2	14.4	9.4	18.8	0.41	1	3	2	3	2	21.5	120	80	2	2	2	2	2
30	2	2	2	2	7	1	171	2	2	2	2	1	5.56	2.48	2.19	0.77	0.09	0.03	44.5	39.4	13.9	1.7	0.6	5.05	12.9	40	79.1	25.9	328	301	41.7	14.2	19.1	11.9	24.8	0.36	1	2	3	2	2	20.8	121	79	2	2	2	2	2
22	2	2	3	2	10	2	268	2	2	2	2	2	5.31	2.26	2.44	0.53	0.05	0.03	42.6	45.9	10.1	0.9	0.5	4.27	12.5	36.7	85.9	29.7	346	266	40	12.4	13.3	8.2	13.9	0.38	1	3	3	2	2	19.3	120	80	2	2	2	2	2
46	2	2	3	1	11	1	302	1	2	2	2	2	4.93	1.73	2.62	0.51	0.05	0.02	35.2	53.1	10.3	1.1	0.4	4.91	12.6	39.5	80.5	26.2	325	277	42	14.1	17.4	10.9	23.4	0.3	1	3	3	2	2	18.9	120	80	2	2	1	2	2
30	2	1	3	3	2	1	118	2	2	2	2	2	5.86	2.27	3.16	0.28	0.11	0.04	38.8	53.9	4.8	1.9	0.6	4.53	12.5	35.7	78.7	27.6	350	340	38.7	12.7	15.7	9.9	20	0.34	1	3	2	2	2	18.7	119	80	2	2	2	2	2
28	2	2	3	2	10	1	155	2	2	2	2	2	4.99	2.13	1.88	0.85	0.11	0.03	42.6	37.6	17	2.2	0.5	5.39	12.8	40.5	75.3	24.1	320	281	42	15.2	17.2	10.1	18.5	0.29	1	2	3	2	2	22.6	120	80	2	2	2	2	3
45	1	1	3	4	14	1	121	2	2	2	2	2	7.44	5.36	1.45	0.49	0.1	0.03	72	19.5	6.6	1.4	0.4	4.43	12.3	37.8	85.4	28.2	330	336	41.8	13.1	15.7	9.8	20.5	0.33	3	1	2	2	2	19.2	118	79	2	2	2	2	2
40	2	1	3	3	9	1	161	2	2	2	2	2	6.07	3.62	1.48	0.61	0.34	0.02	59.7	24.3	10.1	5.6	0.3	4.46	12.7	39.6	88.7	28.9	325	392	42.4	13	12.7	8.4	15.2	0.33	2	2	3	3	2	21.7	117	76	2	2	2	2	2
29	1	1	1	2	1	1	333	2	2	2	2	2	5.53	1.88	3.11	0.43	0.05	0.05	34.1	56.3	7.8	1	0.9	5.45	12.2	41	75.3	22.8	303	272	55.9	20.7	17.8	9.8	16.1	0.27	1	3	2	2	2	21.1	121	82	2	2	1	2	2
35	1	1	3	3	6	2	176	2	2	2	2	2	8.74	5.25	2.45	0.52	0.49	0.03	60.2	28	5.9	5.6	0.3	4.48	12.6	34.7	77.5	28.1	363	207	38.8	13	19.2	11.9	24.7	0.25	2	2	2	3	2	20.3	127	85	2	2	2	2	2
34	2	2	1	3	4	2	461	2	2	2	2	2	4.8	2.35	1.93	0.38	0.13	0.01	48.9	40.3	7.8	2.7	0.2	5.2	14.4	42.1	81	28	346	253	38.5	12.8	18.2	11.5	24.1	0.29	1	3	2	2	2	22.5	120	80	2	2	2	2	2
40	2	1	3	2	6	2	179	2	2	2	2	2	8.73	4.36	2.11	0.64	1.57	0.05	49.9	24.2	7.3	18	0.6	4.5	13.3	40.1	89.1	29.9	336	233	43.9	13.2	16	10	20.3	0.23	1	2	2	3	2	21.5	122	82	2	2	2	2	2
25	2	1	1	3	3	1	372	2	2	2	2	2	6.37	4.28	1.39	0.61	0.06	0.03	67.2	21.8	9.5	1	0.5	5.75	15	46.6	81	26.4	326	219	39.6	13.1	15.7	9.8	19.9	0.22	2	2	3	2	2	19.5	118	78	2	2	2	2	2
45	1	1	3	3	1	2	102	2	2	2	2	2	7.67	5.16	1.76	0.55	0.19	0.02	67.3	22.9	7.1	2.4	0.2	5.26	14.8	44.3	84.2	28.6	340	336	38.3	12.1	12.5	9	17.4	0.3	2	2	2	2	2	22.5	120	80	2	2	2	2	2
26	1	1	2	4	7	2	155	2	2	2	2	2	7.7	3.97	2.88	0.64	0.2	0.01	51.6	37.4	8.3	2.5	0.2	4.18	14.6	49.3	68.6	20.5	300	207	36.1	14.3	20.5	11.8	21.6	0.24	2	2	3	2	2	18.9	120	78	2	2	2	2	2
22	1	1	2	4	9	2	129	2	2	2	2	2	5.21	1.92	2.51	0.66	0.1	0.02	36.8	48.2	12.7	1.9	0.3	5.6	16.6	50.5	78.1	25.9	332	172	38.1	13.2	17.6	10.3	20.8	0.18	1	3	3	2	2	21.2	120	78	2	2	1	2	2
46	2	2	3	1	6	2	280	2	2	2	2	2	7.44	4.47	2.25	0.55	0.13	0.03	60.1	30.2	7.4	1.8	0.4	5.79	16.3	49.5	85.4	28.4	333	230	40.2	12.6	10.6	7.7	10.8	0.18	2	2	2	2	2	20.5	120	80	2	2	2	2	2
43	1	1	3	2	2	1	128	2	2	2	2	2	6.93	3.71	1.91	1.01	0.27	0.02	53.6	27.6	14.6	3.9	0.3	6.16	15.6	47.4	77.1	25.7	333	258	39.6	13.8	15.8	9.1	17.4	0.24	2	2	3	2	2	29.8	120	78	2	2	2	2	3
18	1	1	2	4	9	1	320	2	2	2	2	1	5.22	3.1	1.92	0.05	0.11	0.03	59.4	36.8	1	2.1	0.6	4.43	13	37.5	84.5	29.8	352	211	38.7	12.3	17	9	17.8	0.19	2	2	1	2	2	23.5	121	82	2	2	2	2	1
20	1	1	3	2	4	1	111	2	2	2	2	2	7.73	2.42	4.33	0.71	0.23	0.03	31.3	56.1	9.2	3	0.4	4.88	13.5	39.4	80.7	28.2	349	191	39.9	13.2	19.2	9.3	16.6	0.18	1	3	3	2	2	19.9	120	80	2	2	2	3	2
47	1	2	3	2	7	1	250	2	2	2	2	2	6.85	3.55	2.65	0.59	0.05	0.01	51.8	38.7	8.6	0.8	0.1	4.95	13.9	43.6	88.1	28.4	322	406	43.9	13.5	15.5	9	17.5	0.36	2	2	3	2	1	24.4	123	85	2	2	2	2	2
38	2	2	3	1	5	1	321	2	2	2	2	2	9.05	6.03	2.33	0.54	0.1	0.06	66.6	25.7	6	1.1	0.6	5.4	16.3	50.4	78.8	25.8	328	379	38.3	13.2	16.2	9	17.4	0.34	2	2	2	2	2	27.2	135	87	2	2	2	2	2
55	1	2	3	1	8	1	322	2	2	2	2	2	5.61	2.88	1.8	0.57	0.31	0.05	51.3	32.1	10.2	5.5	0.8	5.05	14	40.5	80.4	28.2	351	264	40	13.3	17.5	9.6	20.9	0.25	2	2	3	3	2	24.6	124	83	2	2	2	2	2
19	1	1	2	4	3	1	157	2	2	2	2	2	5.49	1.86	3.07	0.43	0.11	0.03	33.9	55.9	7.8	1.9	0.5	4.68	13.4	38.4	82	29	353	355	38.1	12.3	16.7	10.3	23.3	0.37	1	3	2	2	2	23.5	122	80	2	2	1	2	2
42	2	1	1	4	9	1	380	2	2	2	2	2	6.18	3.34	2.01	0.64	0.15	0.04	54.1	32.5	10.4	2.5	0.6	5.54	13.5	42.9	77.5	24.8	320	324	39.5	13.6	14.2	9	16.2	0.38	2	2	3	2	2	25.2	126	84	2	2	2	2	2
21	1	2	3	1	7	1	321	2	2	2	2	2	2.76	1.14	1.22	0.31	0.07	0.02	41.3	44.3	11.4	2.4	0.6	5.66	13.8	47.6	84.2	24.8	294	500	47.2	15.8	20.7	12.5	25.9	1.65	1	3	3	2	2	24.5	121	80	2	1	1	2	2
54	2	1	3	2	4	1	286	2	2	2	2	2	8.92	5.6	2.81	0.36	0.12	0.04	62.8	31.5	4	1.4	0.4	5.09	13.3	41.4	81.3	26.4	325	371	42.2	14.1	18.6	10.7	21.3	0.4	2	2	2	2	2	23.4	126	85	2	2	2	2	2
46	1	2	3	2	10	1	355	2	2	2	2	2	9.56	6.74	1.77	0.89	0.08	0.08	70.5	18.5	9.3	0.9	0.8	5.94	16	48.2	81	27.2	336	273	38.4	12.8	16.6	10.2	21.8	0.28	3	1	3	2	2	23.1	120	82	2	2	2	2	3
23	2	1	3	3	8	2	247	1	1	2	2	2	4.67	2.09	1.97	0.57	0.04	0	44.7	42.2	12.1	0.9	0.1	5.89	15.2	48	81.5	26.1	321	239	41.4	13.7	14.8	9.7	19.6	0.23	1	3	3	2	1	21.5	123	82	2	2	2	2	2
40	1	2	3	1	1	1	312	2	2	2	2	2	9.29	6.5	2	0.62	0.13	0.04	70	21.5	6.7	1.4	0.5	4.93	13.7	40.8	82.9	28.2	340	168	42	13.7	21.2	11.7	22.7	0.2	2	2	2	2	2	24.7	129	86	2	2	2	2	2
34	2	2	3	1	4	1	129	2	2	2	2	2	4.89	2.51	1.84	0.46	0.05	0.03	51.3	37.7	9.4	1.1	0.5	5.44	14.8	46.3	85.1	27.6	325	369	41.7	13.2	18.4	11	23.4	0.41	2	2	3	2	2	20	120	80	2	2	2	2	2
23	2	2	3	2	11	1	437	1	2	2	2	2	8.18	5.2	2.3	0.48	0.15	0.05	63.6	28.1	5.9	1.8	0.6	5.1	13.5	40.9	80.3	27	336	366	40	13.4	15.6	9.3	18.4	0.43	2	2	2	2	2	25.2	137	88	2	2	2	2	2
47	1	2	2	1	18	1	340	2	2	2	2	2	7.97	3.53	3.7	0.46	0.26	0.02	44.3	46.5	5.7	3.2	0.2	5.48	15.4	47.8	87.2	28.5	327	251	43.4	13.4	16.4	10.3	21.9	0.26	1	3	2	2	2	19.8	120	78	2	2	2	2	2
24	1	1	1	3	3	1	235	2	2	2	2	2	6.8	3.99	2.25	0.5	0.04	0.02	58.7	33.1	7.3	0.6	0.3	5.2	14.6	41.8	80.3	28.1	349	245	41.2	13.3	18.3	11.8	25.6	0.29	2	2	2	2	2	18.8	117	77	2	2	2	2	2
23	1	1	2	2	5	1	81	2	2	2	2	2	6.16	3.59	1.78	0.52	0.23	0.04	58.2	28.9	8.5	3.8	0.6	5.61	16.3	45.5	81.1	29.1	358	250	42.2	13.5	14	8.8	16.2	0.22	2	2	3	2	2	18.7	119	78	2	2	2	2	2
20	2	1	2	4	15	2	339	2	2	2	2	1	9.09	4.26	3.32	0.51	0.89	0.11	46.9	36.5	5.6	9.7	1.3	5.7	14.5	45.1	79.1	25.8	327	393	39.8	13.7	14.3	9.2	17.8	0.55	1	2	2	3	2	25.3	127	84	2	2	2	2	2
36	1	2	1	2	1	1	370	2	2	2	2	2	6.09	4.1	1.59	0.35	0.03	0.02	67.4	26.1	5.7	0.5	0.3	5.29	13.5	40.2	76	25.5	336	372	39.1	13.3	14.8	9	15.9	0.34	2	2	2	1	2	20.5	120	80	2	2	2	2	2
21	2	1	2	4	11	2	310	2	2	2	2	2	6.5	3.82	2.06	0.49	0.1	0.03	58.7	31.7	7.5	1.6	0.5	5.23	14	44.1	84.3	26.8	317	173	42.7	13.1	20	11.5	22.5	0.2	2	2	2	2	2	19.4	117	76	2	2	2	2	2
50	1	2	3	1	15	1	125	2	2	2	2	2	5.45	3.92	1.06	0.41	0.02	0.04	71.9	19.5	7.6	0.3	0.7	4.72	14.6	40.4	85.5	30.9	361	189	42.5	12.9	17.1	9.5	16.7	0.18	3	1	2	1	2	20.2	118	78	2	2	2	2	2
41	1	2	3	2	10	2	189	2	2	2	2	2	6.67	3.25	2.32	0.76	0.32	0.03	48.7	34.8	11.4	4.8	0.4	5.39	15	46.7	86.7	28.1	325	208	42.4	13.4	15.9	9.8	19.4	0.2	1	2	3	2	2	19.6	120	80	2	2	2	2	2
20	1	1	3	3	1	2	201	2	2	2	2	2	5.64	4.24	0.82	0.56	0.01	0.02	75.2	14.5	9.9	0.2	0.3	4.93	13.6	42	85.2	28.1	329	162	40.3	12.7	18.4	12.3	27.4	0.2	3	1	3	1	2	20.6	119	80	2	2	2	2	2
30	1	1	2	4	13	2	240	2	2	2	2	2	5.1	2.51	2.15	0.38	0.03	0.03	49.2	42.2	7.5	0.5	0.6	4.61	13.1	39.8	86.2	28.8	334	326	42	13.3	16.2	9.8	19	0.32	1	3	2	1	2	24.5	130	86	2	2	2	2	2
45	1	1	2	4	15	2	146	2	2	2	2	2	5.67	3.66	1.49	0.35	0.13	0.04	64.5	26.2	6.2	2.3	0.7	4.38	13.3	39.1	89.3	30.7	344	327	42	12.6	13.8	8.8	15.8	0.29	2	2	2	2	2	25.6	125	87	2	2	2	2	2
36	1	1	1	4	1	2	352	1	2	2	2	2	7.92	3.81	3.44	0.45	0.17	0.05	48.1	43.4	5.7	2.2	0.7	5.74	15.6	45.7	79.5	27.5	345	247	37.7	12.6	16.9	10.6	23.6	0.26	1	3	2	2	2	20.8	121	81	2	2	2	2	2
28	2	2	3	1	2	1	392	2	2	2	2	2	7.01	4.1	2.13	0.52	0.2	0.06	58.5	30.4	7.4	2.9	0.8	6.12	16.8	49.7	81.2	27.8	342	346	37.6	12.3	15.5	9.7	19.9	0.34	2	2	2	2	2	24.4	126	84	2	2	2	2	2
33	2	1	3	2	2	1	297	2	2	2	2	2	8.26	6.16	1.55	0.44	0.05	0.05	74.6	18.8	5.4	0.6	0.6	5.67	15	44.8	79.1	26.8	339	160	39.4	13.3	17	10.5	21.2	0.17	3	1	2	2	2	20	120	78	2	2	2	2	2
20	2	1	2	4	7	1	194	2	2	2	2	2	6.94	4.64	1.76	0.41	0.08	0.05	66.8	25.4	6	1.1	0.7	5.56	15.2	46.5	83.7	27.7	331	295	37.9	12.2	18.1	11.3	23.9	0.33	2	2	2	2	2	22.5	122	80	2	2	2	2	2
44	2	1	3	3	3	1	345	1	1	2	2	2	8.47	4.59	2.74	0.57	0.51	0.06	54.2	32.4	6.8	6	0.7	5.59	13.5	42.5	75.9	24.5	323	320	37.9	13.4	16.1	9.7	19.1	0.31	2	2	2	3	2	23.5	120	81	2	2	2	2	2
40	1	1	2	2	2	1	280	2	2	1	2	2	7.19	4.39	2.07	0.64	0.06	0.02	61.1	28.7	8.9	0.9	0.3	5.25	15.7	47.5	75.9	25.5	335	274	36.4	13	12.2	8.4	14.4	0.23	2	2	3	2	2	21	121	80	2	2	2	2	2
32	2	1	3	3	4	1	138	2	2	2	2	2	4.76	2.32	2.01	0.33	0.1	0	48.8	42.2	6.9	2.1	0	4.74	13.2	39.9	84.2	28.3	336	350	40.6	13.2	16.6	10.2	21	0.36	1	3	2	2	1	19.9	120	80	2	2	2	2	2
46	2	2	3	1	6	2	331	2	2	2	2	2	5.28	2.21	2.51	0.51	0.02	0.03	41.9	47.5	9.7	0.4	0.5	4.62	13.3	38.6	83.4	29.2	350	158	38.4	12.4	20.6	11.1	21	0.18	1	3	3	1	2	23.6	122	83	2	2	2	2	2
33	2	2	3	1	8	1	186	2	2	2	2	2	4.59	1.9	2.18	0.36	0.08	0.06	41.5	47.5	7.9	1.8	1.3	4.91	13.9	41.5	84.4	28.8	341	202	40.1	12.9	21.5	11	20.9	0.22	1	3	2	2	2	21	120	78	2	2	1	2	2
24	1	1	1	3	3	1	415	2	1	1	1	2	6.08	3.42	1.62	0.95	0.03	0.06	56.2	26.7	15.6	0.5	1	5.05	13.1	39.1	77.4	26.3	339	299	38	13	16	9.4	19.2	0.28	2	2	3	1	2	32.5	148	95	2	2	2	2	3
21	1	2	3	3	10	2	126	2	2	2	2	2	4.54	2	1.97	0.48	0.08	0.01	44	43.3	10.6	1.8	0.3	3.72	13.1	37.6	101.1	35.7	353	326	50.9	14	16.8	9.6	19.1	0.31	1	3	3	2	2	18.6	118	76	2	2	1	2	2
23	1	1	1	2	3	2	280	2	2	2	2	2	7.24	3.97	2.26	0.71	0.24	0.06	54.8	31.2	9.8	3.3	0.9	5.88	16.5	48.3	82.2	28.5	346	192	37.7	12.2	20.8	10.9	20.8	0.21	2	2	3	2	2	18.9	116	75	2	2	2	2	2
24	2	2	3	2	5	2	375	2	2	1	1	2	7.23	4.78	2	0.35	0.1	0	66.1	27.7	4.9	1.3	0	4.93	13.7	40.9	82.8	28.2	340	301	38.7	12.6	17.1	10.6	23.9	0.32	2	2	2	2	1	31	146	96	2	2	2	2	2
28	1	2	3	1	8	2	256	2	2	2	2	2	4.52	1.73	2.14	0.34	0.27	0.04	38.3	47.4	7.4	6	0.8	5.67	15.6	47.1	83.1	27.9	336	229	39.6	12.7	16.1	9.9	18.3	0.23	1	3	2	3	2	20.1	120	80	2	2	1	2	2
18	1	1	2	2	2	2	144	2	2	2	2	2	5.8	2.71	2.44	0.44	0.17	0.04	46.9	42	7.5	2.9	0.7	5.5	15.6	43.8	79.7	28.4	356	236	41.9	13.6	17.9	10.9	23.1	0.26	1	3	2	2	2	19	120	80	2	2	2	2	2
58	1	1	2	4	2	3	196	2	2	2	2	2	7.03	4.84	1.44	0.6	0.11	0.04	68.8	20.5	8.6	1.5	0.6	5.63	14.9	46.3	82.3	26.8	326	233	39.6	12.8	19.1	11.5	24.1	0.27	2	2	3	2	2	18.8	122	80	2	2	2	2	2
35	1	2	1	2	2	1	182	2	2	2	2	2	3.22	1.15	1.51	0.45	0.07	0.04	35.7	46.9	14	2.1	1.4	5.6	16.8	51	83.5	27.8	332	236	40.1	13	18.3	10.5	20.2	0.25	1	3	3	2	2	21.2	120	80	2	1	1	2	2
25	1	1	2	3	2	2	120	2	2	2	2	2	2.84	0.77	1.63	0.33	0.11	0	27	57.3	11.6	4	0	5.64	14.7	45.4	80.6	26.4	327	339	40	13.3	14.9	9.6	19.1	0.32	1	3	3	2	1	19.9	122	81	2	1	1	2	2
27	2	1	2	1	3	2	126	2	2	2	2	2	5.36	2.96	1.83	0.47	0.06	0.04	55.4	34.1	8.7	1.1	0.7	4.72	13.7	39	82.7	29	351	323	41	12.8	17.1	10.3	21.3	0.33	2	2	3	2	2	19.8	119	80	2	2	2	2	2
45	1	1	2	4	5	2	250	2	2	2	2	2	8.47	4.83	2.49	0.61	0.49	0.05	57	29.4	7.2	5.8	0.6	5.51	14.6	40	72.6	26.5	365	238	37.9	13.5	17.8	10	20	0.24	2	2	2	3	2	19.7	117	77	2	2	2	2	2
24	1	1	3	1	3	1	287	2	2	2	2	2	6.93	4.08	2.31	0.42	0.08	0.04	58.9	33.4	6	1.1	0.6	5.68	15.1	45.1	79.4	26.6	335	225	42.6	13.9	17	10.2	20.3	0.23	2	2	2	2	2	22.6	117	80	2	2	2	2	2
50	2	1	1	3	3	3	310	2	1	2	2	1	5.98	2.87	2.49	0.47	0.11	0.04	48.1	41.6	7.9	1.8	0.6	5.49	15.9	46.7	85	29	340	250	43.9	13.4	15.9	10.1	21.9	0.25	1	3	2	2	2	25.5	132	91	2	2	2	2	2
18	1	1	3	3	1	1	350	2	2	2	2	2	7.51	4.35	2.34	0.61	0.19	0.02	58	31.2	8.1	2.5	0.2	5.19	15.9	45.4	87.4	30.6	350	250	44.4	13.1	17.7	11.1	24.1	0.28	2	2	3	2	2	31.5	145	95	2	2	2	2	2
27	1	1	2	4	5	2	303	2	2	2	2	2	4.28	2.14	1.71	0.33	0.09	0.01	50.2	40	7.6	2	0.2	5.91	16.1	45.9	77.7	27.2	351	216	40.2	13.4	18.1	10.9	22.6	0.24	2	2	2	2	2	19.3	119	80	2	2	2	2	2
35	1	1	2	4	5	2	309	2	2	2	2	2	6.15	4.17	1.48	0.44	0.05	0.01	67.7	24.1	7.2	0.8	0.2	5.09	14.3	42.2	82.9	28.1	339	170	41.9	13.1	16.9	9.6	17.4	0.16	2	2	2	2	2	23.9	126	85	2	2	2	2	2
48	1	1	2	4	5	1	296	2	2	2	2	2	4.54	2.79	1.34	0.34	0.05	0.02	61.6	29.5	7.4	1.1	0.4	4.72	13.9	40.5	85.8	29.4	343	218	41.7	12.6	15.5	9	15.7	0.2	2	2	2	2	2	20.8	120	80	2	2	2	2	2
45	1	2	2	1	5	1	150	2	2	2	1	2	6.45	4.27	1.71	0.3	0.15	0.02	66.1	26.6	4.6	2.4	0.3	4.95	13.7	40.5	81.9	28.1	344	320	38.2	12.5	17.5	9.5	19.3	0.3	2	2	2	2	2	20.7	122	81	2	2	2	2	2
25	1	2	3	1	3	2	132	2	2	2	2	2	4.68	2.46	1.12	0.59	0.46	0.05	52.6	23.9	12.7	9.8	1	4.7	13.3	41.2	87.6	28.8	328	282	45.7	14.3	18.2	10	20	0.28	2	2	3	3	2	19.5	121	80	2	2	2	2	2
35	1	1	2	4	9	1	345	2	1	2	2	2	5.28	1.82	2.68	0.62	0.14	0.01	34.5	50.8	11.7	2.6	0.3	5.9	16.2	51.5	87.3	27.7	318	273	42.1	13.1	16	9.5	18.4	0.26	1	3	3	2	2	33.5	143	92	2	2	1	2	2
42	1	1	2	4	5	2	118	2	2	2	2	2	3.99	2	1.5	0.38	0.1	0.01	50.1	37.7	9.5	2.5	0.3	7.58	19.6	60.6	80	26.2	327	248	38.1	13	16.4	9.4	17.5	0.23	2	2	3	2	2	21.8	123	85	2	1	1	2	2
50	2	1	3	3	3	2	172	2	2	2	2	2	5.81	2.96	2.38	0.4	0.06	0.01	50.9	41	6.9	1.1	0.1	5.22	14.4	43.1	82.6	28	339	291	39.9	13	17.7	10.9	22.7	0.32	2	3	2	2	1	23.8	120	80	2	2	2	2	2
46	2	1	3	2	9	1	281	2	2	2	2	2	8.76	4.88	3.36	0.43	0.07	0.02	55.7	38.4	4.9	0.8	0.2	4.8	14.6	51.4	80.1	23.1	289	836	43.6	16.3	23.8	14.1	23.4	1.18	2	2	2	2	2	20.5	122	80	2	2	2	2	2
37	2	1	2	4	5	2	280	2	2	2	2	2	7.02	4.1	2.16	0.54	0.18	0.05	58.4	30.7	7.7	2.6	0.7	5.36	17.5	54	84.9	27.9	329	160	41.6	13.2	20.1	12.4	25.9	0.2	2	2	2	2	2	25.6	131	88	2	2	2	2	2
30	2	1	3	2	6	2	132	2	2	2	2	2	6.1	3.12	2.39	0.44	0.14	0.02	51.2	39.2	7.1	2.2	0.3	5.04	14.2	42.7	84.8	28.5	336	311	41.6	13.2	15.7	9.2	17.8	0.29	2	2	2	2	2	20.5	120	80	2	2	2	2	2
42	2	1	3	2	4	2	252	2	2	1	1	2	7.22	4.07	2.58	0.36	0.16	0.05	56.3	35.8	5	2.2	0.7	4.69	13.3	38.3	81.7	28.7	347	258	40.1	12.7	18.4	11.3	23	0.29	2	2	2	2	2	25	124	83	2	2	2	2	2
30	2	2	3	2	5	2	175	2	2	2	2	2	5.13	3.42	1.17	0.48	0.03	0.03	66.7	22.9	9.3	0.6	0.5	4.98	14.2	41.4	83.1	28.5	343	213	41.6	13	18.4	11.4	24.7	0.24	2	2	3	2	2	19.5	119	80	2	2	2	2	2
50	2	2	3	1	4	3	217	2	2	2	2	2	6.64	3.43	2.26	0.48	0.44	0.03	51.7	34	7.2	6.7	0.4	5.18	14.4	41.3	79.8	27.8	349	293	41	13.3	15.2	9.5	19.1	0.28	2	2	2	3	2	24.4	125	83	2	2	2	2	2
30	1	2	3	1	6	2	223	2	2	2	2	2	8.74	6.53	1.47	0.67	0.04	0.03	74.6	16.8	7.7	0.5	0.4	5.39	16	44.1	81.9	29.7	363	275	42.2	13.3	19.3	11.9	24.7	0.33	3	1	2	1	2	19.7	116	78	2	2	2	2	2
35	2	1	3	3	8	2	135	2	2	2	2	2	8.04	5.85	1.67	0.44	0.05	0.03	72.7	20.8	5.5	0.6	0.4	4.91	13.5	39.3	80	27.5	344	220	40.3	13	16.8	9.8	20.1	0.22	3	2	2	2	2	24.2	123	81	2	2	2	2	2
18	1	2	1	3	1	2	265	2	2	2	2	2	6.39	3.01	2.15	0.66	0.51	0.06	47.2	33.6	10.3	8	0.9	4.97	15.1	42.7	85.9	30.4	354	198	42.2	12.7	19	11	21.7	0.22	1	2	3	3	2	18.6	120	78	2	2	2	2	2
43	1	1	2	4	10	2	196	2	2	2	2	2	6.15	2.03	3.09	0.61	0.41	0.01	33	50.2	9.9	6.7	0.2	4.95	13.5	40.3	81.5	27.3	335	292	41.3	13.1	13.1	8.5	13.8	0.25	1	3	3	3	2	23.8	122	80	2	2	2	2	2
38	2	2	3	1	20	3	335	2	2	1	2	1	4.46	1.63	2.28	0.35	0.18	0.02	36.4	51.2	7.9	4	0.5	5.2	15	43.9	84.5	28.8	342	265	43.2	13.2	18.6	11.1	23.5	0.29	1	3	2	2	2	24.5	126	84	2	2	1	2	2
55	2	1	3	3	13	2	290	2	2	2	2	2	4.21	1.16	2.31	0.39	0.33	0.02	27.7	54.8	9.2	7.9	0.4	4.12	13.5	39	94.7	32.8	346	249	44.7	12.2	17.2	10.7	22.9	0.27	1	3	3	3	2	18.5	117	76	2	2	1	2	2
30	2	1	2	2	12	2	390	1	1	1	1	2	6.94	4.64	1.76	0.41	0.08	0.05	66.8	25.4	6	1.1	0.7	5.56	15.2	46.5	83.7	27.7	331	295	37.9	12.2	18.1	11.3	23.9	0.33	2	2	2	2	2	23	120	79	2	2	2	2	2
23	2	2	3	1	3	2	308	2	2	2	2	1	8.47	4.59	2.74	0.57	0.51	0.06	54.2	32.4	6.8	6	0.7	5.59	13.5	42.5	75.9	24.5	323	320	37.9	13.4	16.1	9.7	19.1	0.31	2	2	2	3	2	25.8	141	89	2	2	2	2	2
40	2	1	1	3	6	1	342	1	1	2	1	1	7.19	4.39	2.07	0.64	0.06	0.02	61.1	28.7	8.9	0.9	0.3	5.25	15.7	47.5	75.9	25.5	335	274	36.4	13	12.2	8.4	14.4	0.23	2	2	3	2	2	23.7	138	87	2	2	2	2	2
25	1	2	3	2	4	3	196	2	2	2	2	2	4.76	2.32	2.01	0.33	0.1	0	48.8	42.2	6.9	2.1	0	4.74	13.2	39.9	84.2	28.3	336	350	40.6	13.2	16.6	10.2	21	0.36	1	3	2	2	1	19	120	80	2	2	2	2	2
29	1	1	1	4	7	2	138	2	2	2	2	2	5.28	2.21	2.51	0.51	0.02	0.03	41.9	47.5	9.7	0.4	0.5	4.62	13.3	38.6	83.4	29.2	350	158	38.4	12.4	20.6	11.1	21	0.18	1	3	3	1	2	23.6	135	86	2	2	2	2	2
44	1	1	3	4	6	1	495	1	1	2	1	1	5.49	3.5	1.49	0.35	0.12	0.02	63.8	27.2	6.4	2.2	0.3	2.8	11.3	33.3	80.2	27.7	345	108	39.5	12.9	20.9	10.9	20.4	0.12	2	2	2	2	2	24.6	125	85	1	2	2	2	2
24	2	1	1	3	8	1	210	1	1	2	2	2	4.61	3.09	1.27	0.18	0.05	0.02	67.1	27.5	3.9	1	0.5	3.8	10.8	30.5	73.7	25.9	309	60	40.1	13.6	22	11.6	16.7	0.07	2	2	2	2	2	24.5	120	80	1	2	2	2	2
18	2	2	3	1	12	1	274	1	1	1	2	2	2.56	1.44	0.82	0.21	0.07	0.02	56.2	31.9	8.1	2.9	0.9	2.96	8.7	23.9	80.6	29.4	364	52	36.8	11.8	20.6	11.7	17	0.06	2	2	3	2	2	24.2	123	84	1	1	1	2	2
22	2	1	3	3	11	2	255	2	2	1	1	1	5.83	3.27	2.17	0.23	0.11	0.05	56.1	37.2	3.9	1.9	0.9	3.28	8.8	25.2	76.7	26.8	349	104	36.1	12.2	20.6	11.9	23.2	0.12	2	2	2	2	2	24.5	128	84	1	2	2	2	2
52	2	1	3	2	12	2	348	1	1	1	2	2	3.06	1.11	1.67	0.09	0.15	0.04	36.2	54.5	3	5	1.3	2.57	6.8	22.4	82.2	27.9	339	96	48.2	15.2	21.9	12.5	21.9	0.12	1	3	1	2	2	24	123	81	1	1	1	2	1
31	2	1	3	3	15	5	450	2	2	2	1	1	5.49	3.5	1.49	0.35	0.12	0.02	63.8	27.2	6.4	2.2	0.3	2.8	11.3	33.3	80.2	27.7	345	108	39.5	12.9	20.9	10.9	20.4	0.12	2	2	2	2	2	24.6	125	85	1	2	2	2	2
51	2	2	1	3	3	2	407	2	2	2	2	2	5.49	2.43	2.2	0.52	0.28	0.06	44.3	40	9.5	5.1	1.1	4.4	12.4	37.2	84.6	28.2	333	77	43.4	13.3	23.2	13.1	20.8	0.1	1	2	3	3	2	23.8	124	82	2	2	2	2	2
42	1	1	2	2	8	1	210	2	2	2	2	2	5.9	2.06	2.71	0.83	0.28	0.02	34.9	45.9	14	4.8	0.4	5.9	17.6	52.8	79.5	24.1	303	145	45.8	14.9	22.2	10.8	19.2	0.16	1	3	3	2	2	23.2	125	85	2	2	2	2	3
25	1	1	3	1	2	1	227	2	2	2	2	2	6.61	4.06	1.91	0.5	0.09	0.06	61.4	28.9	7.6	1.3	0.9	5.96	17.9	53.7	82.2	26.4	321	87	39.6	13	20.3	11.9	21.9	0.1	2	2	2	2	2	19.6	118	79	2	2	2	2	2
34	2	2	1	3	4	1	290	2	2	2	2	2	8.28	3.68	3.55	0.51	0.5	0.04	44.5	42.9	6.2	6	0.5	5.18	13.5	42.8	82.7	26.5	320	128	39.7	13	18.5	10.7	19.6	0.14	1	3	2	3	2	19	120	79	2	2	2	2	2
31	1	2	3	1	11	4	396	2	2	2	2	2	6.16	3.71	1.84	0.34	0.23	0.04	60.3	29.8	5.6	3.7	0.6	5.13	14.7	40.1	78.2	28.7	367	88	39.9	13.2	18	11.1	20	0.1	2	2	2	2	2	20.9	116	75	2	2	2	2	2
29	1	1	2	4	7	2	222	2	2	2	2	2	5.81	2.4	2.53	0.63	0.2	0.05	41.3	43.6	10.8	3.5	0.8	5.03	14.5	41.4	82.3	28.8	350	112	40.9	12.9	19.2	11.2	20.3	0.12	1	3	3	2	2	18.8	118	78	2	2	2	2	2
[truncated: 21 more columns]
